# Supplementary material for: Genome-wide prediction of transcription factor binding sites using an integrated model
Source: Genome Biol. 2010 Jan 22;11(1):R7. doi: 10.1186/gb-2010-11-1-r7 (PMC2847719; doi:10.1186/gb-2010-11-1-r7)
Supplement: Additional file 1 — Figures S1 and S2 [file gb-2010-11-1-r7-S1.zip]

Archive with 36 entries (36 files):
- FigS3HistoneIntensity.png
- FigS4.Base.pro2.png
- FigS5.Base.enh2.png
- FigS6.ProEnh.png
- FigS7.rnai.png
- FigS8.PSSM.gif
- FigS9.png
- S1.CTCF.png
- S1.E2f1.png
- S1.Esrrb.png
- S1.Klf4.png
- S1.mES.png
- S1.Myc.png
- S1.Nanog.png
- S1.Oct4.png
- S1.OS.png
- S1.Smad.png
- S1.STAT.png
- S1.Tcfcp.png
- S1.Zfx.png
- S2.cMyc.png
- S2.CTCF.png
- S2.E2f1.png
- S2.Esrrb.png
- S2.Klf4.png
- S2.mES.png
- S2.Nanog.png
- S2.nMyc.png
- S2.Oct4.png
- S2.OS.png
- S2.Smad.png
- S2.Sox2.png
- S2.STAT.png
- S2.Tcfcp.png
- S2.Zfx.png
- Thumbs.db
